# Supplementary material for: Multifaceted Interactions of Thermally Activated Delayed Fluorescent Emitters with Dielectric Environments: Charge Transfer vs. Structural Relaxation
Source: Molecules. 2026 May 9;31(10):1581. doi: 10.3390/molecules31101581 (PMC13209165; doi:10.3390/molecules31101581)
Supplement: Supplementary file 1 [file molecules-31-01581-s001.zip]

Archive with 1 entries (1 files):
- molecules-4258791-supplementary.pdf
